# Supplementary material for: Expanded diversity of pedinophytes provides a window into the evolution of the genetic code in organelles
Source: PLoS Genet. 2025 Oct 22;21(10):e1011901. doi: 10.1371/journal.pgen.1011901 (PMC12574857; doi:10.1371/journal.pgen.1011901)
Supplement: S1 Table — (XLSX) [file pgen.1011901.s021.xlsx]

## Sheet: S1_Table
S1 Table. Protein-coding genes (including ORFs) identified in pedinophyte plastomes.
	Resultomonadaceae			Marsupiomonadaceae			Pedinomonadaceae
	Oistococcus okinawensis	Akinorimonas japonica YPF-701 (KY347917.1) Jackson et al. 2018	Resultomonas sp. Cadiz (MAG)	Protoeuglena noctilucae (OY253692.1)	Marsupiomonadaceae sp. Cadiz (MAG)	Marsupiomonas sp. NIES-1824 (KM462870.1) Lemieux et al. 2014	Pedimononas minor UTEX LB 1350 (NC_016733.1) Turmel et al. 2009	Chlorochytridion tuberculatum SAG 42.84 (NC_025530.1) Lemieux et al. 2014
accD	+	+	+	+	+	+	+	+
atpA	+	+	+	+	+	+	+	+
atpB	+	+	+	+	+	+	+	+
atpE	+	+	+	+	+	+	+	+
atpF	+	+	+	+	+	+	+	+
atpH	+	+	+	+	+	+	+	+
atpI	+	+	+	+	+	+	+	+
ccsA	+	+	+	+	+	+	+	+
cemA	+	+	+	+	+	+	+	+
chlI	+	+	+	+	+	+	+	+
clpP	+	+	+	+	+	+	+	+
cysA	-	-	-	+	+	+	+	+
cysT	-	-	-	+	+	+	+	+
ftsH	+	+	+	+	+	+	+	+
infA	+	+	+	+	+	+	-	-
minD	+	+	-	+	+	+	+	+
petA	+	+	+	+	+	+	+	+
petB	+	+	+	+	+	+	+	+
petD	+	+	+	+	+	+	+	+
petG	+	+	+	+	+	+	+	+
petL	+	+	+	+	+	+	+	+
psaA	+	+	+	+	+	+	+	+
psaB	+	+	+	+	+	+	+	+
psaC	+	+	+	+	+	+	+	+
psaI	+	+	+	+	+	+	+	+
psaJ	+	+	+	+	+	+	+	+
psaM	+	+	+	+	+	+	+	+
psbA	+	+	+	+	+	+	+	+
psbB	+	+	+	+	+	+	+	+
psbC	+	+	+	+	+	+	+	+
psbD	+	+	+	+	+	+	+	+
psbE	+	+	+	+	+	+	+	+
psbF	+	+	+	+	+	+	+	+
psbH	+	+	+	+	+	+	+	+
psbI	+	+	+	+	+	+	+	+
psbJ	+	+	+	+	+	+	+	+
psbK	+	+	+	+	+	+	+	+
psbL	+	+	+	+	+	+	+	+
psbM	+	+	+	+	+	+	+	+
psbN	+	+	+	+	+	+	+	+
psbT	+	+	+	+	+	+	+	+
psbZ	+	+	+	+	+	+	+	+
rbcL	+	+	+	+	+	+	+	+
rpl12	+	+	+	+	+	+	+	+
rpl14	+	+	+	+	+	+	+	+
rpl16	+	+	+	+	+	+	+	+
rpl19	+	+	+	+	+	+	+	+
rpl2	+	+	+	+	+	+	+	+
rpl20	+	+	+	+	+	+	+	+
rpl23	+	+	+	+	+	+	+	+
rpl32	+	+	+	+	+	+	+	+
rpl36	+	+	+	+	+	+	+	+
rpl5	+	+	+	+	+	+	+	+
rpoA	+	+	+	+	+	+	+	+
rpoB	+	+	+	+	+	+	+	+
rpoC1	+	+	+	+	+	+	+	+
rpoC2	+	+	+	+	+	+	+	+
rps11	+	+	+	+	+	+	+	+
rps12	+	+	+	+	+	+	+	+
rps14	+	+	+	+	+	+	+	+
rps18	+	+	+	+	+	+	+	+
rps19	+	+	+	+	+	+	+	+
rps2	+	+	+	+	+	+	+	+
rps3	+	+	+	+	+	+	+	+
rps4	+	+	+	+	+	+	+	+
rps7	+	+	+	+	+	+	+	+
rps8	+	+	+	+	+	+	+	+
rps9	+	+	+	+	+	+	+	+
secG(=ycf47)	+	+	+	-	-	-	+	+
tufA	+	+	+	+	+	+	+	+
ycf1	+	+	+	+	+	+	+	+
ycf12	+	+	+	+	+	+	+	+
ycf20	+	+	+	+	+	+	+	+
ycf3	+	+	+	+	+	+	+	+
ycf4	+	+	+	+	+	+	+	+
tilS(=ycf62)	-	-	-	+	+	+	-	+
	orf1039 orf105 orf116 orf162						orf105 orf195 orf205 orf216 orf307	orf145 orf214 orf566 orf571 orf591
