# Supplementary material for: Expanded diversity of pedinophytes provides a window into the evolution of the genetic code in organelles
Source: PLoS Genet. 2025 Oct 22;21(10):e1011901. doi: 10.1371/journal.pgen.1011901 (PMC12574857; doi:10.1371/journal.pgen.1011901)
Supplement: S2 Table — (XLSX) [file pgen.1011901.s022.xlsx]

## Sheet: S2_Table
S2 Table. tRNAs genes identified in pedinophyte and peDinoflagellate plastomes.
	pedinophytes								peDinoflagellates
	Resultomonadaceae			Marsupiomonadaceae			Pedinomonadaceae
	Oistococcus okinawensis	Akinorimonas japonica YPF-701 (KY347917.1) Jackson et al. 2018	Resultomonas sp. Cadiz (MAG)	Protoeuglena noctilucae (OY253692.1)	Marsupiomonadaceae sp. Cadiz (MAG)	Marsupiomonas sp. NIES-1824 (KM462870.1) Lemieux et al. 2014	Pedimononas minor UTEX LB 1350 (NC_016733.1) Turmel et al. 2009	Chlorochytridion tuberculatum SAG 42.84 (NC_025530.1) Lemieux et al. 2014	Lepidodinium chlorophorum (NC_027093.1) Kamikawa et al. 2015	Dinophyceae sp. MGD (LC716140.1) Matsuo et al. 2022	Dinophyceae sp. TGD (LC716139.1) Matsuo et al. 2022
trnA(ugc)	+	+	+	+	+	+	+	+	+	+	+
trnC(gca)	+	+	+	+	+	+	+	+	+	+	+
trnD(guc)	+	+	+	+	+	+	+	+	+	+	+
trnE(uuc)	+	+	+	+	+	+	+	+	+	+	+
trnF(gaa)	+	+	+	+	+	+	+	+	+	+	+
trnG(gcc)	+	+	+	+	+	+	+	+	-	+	+
trnG(ucc)	+	+	+	+	+	+	+	+	+	+	+
trnH(gug)	+	+	+	+	+	+	+	+	+	+	+
trnI(cau)	-	-	-	+	+	+	-	+	-	-	-
trnI(gau)	+	+	+	+	+	+	+	+	+	+	+
trnK(cuu)	-	-	-	-	-	-	-	-	+	-	-
trnK(uuu)	+	+	+	+	+	+	+	+	+	+	+
trnL(caa)	+	-	-	-	-	-	-	-	+	+	+
trnL(uaa)	+	+	+	+	+	+	+	+	-	-	-
trnL(uag)	+	+	+	+	+	+	+	+	+	+	+
trnM(cau)	+	+	+	+	+	+	+	+	+	+	+
trnMf(cau)	+	+	+	+	+	+	+	+	+	+	+
trnN(guu)	+	+	+	+	+	+	+	+	+	+	+
trnP(ugg)	+	+	+	+	+	+	+	+	+	+	+
trnQ(uug)	+	+	+	+	+	+	+	+	+	+	+
trnR(acg)	+	+	+	+	+	+	+	+	+	+	+
trnR(ccg)	+	+	-	+	-	-	+	+	-	+	+
trnR(ucu)	+	+	+	+	+	+	+	+	+	+	+
trnS(cga)	-	-	-	-	-	-	-	-	+	+	+
trnS(gcu)	+	+	+	+	+	+	+	+	+	+	+
trnS(gga)	+	-	-	+	-	+	+	-	+	+	+
trnS(uga)	+	+	+	+	+	+	+	+	-	-	-
trnT(ggu)	+	-	-	-	-	-	+	+	-	+	-
trnT(ugu)	+	+	+	+	+	+	+	+	+	+	+
trnV(uac)	+	+	+	+	+	+	+	+	+	+	+
trnW(cca)	+	+	+	+	+	+	+	+	+	+	+
trnY(gua)	+	+	+	+	+	+	+	+	+	+	+
