# Supplementary material for: Expanded diversity of pedinophytes provides a window into the evolution of the genetic code in organelles
Source: PLoS Genet. 2025 Oct 22;21(10):e1011901. doi: 10.1371/journal.pgen.1011901 (PMC12574857; doi:10.1371/journal.pgen.1011901)
Supplement: S3 Table — Marsupiomonadaceae sp. Cadiz excluded due to an incomplete plastome sequence available. (XLSX) [file pgen.1011901.s023.xlsx]

## Sheet: S3_Table
S3 Table. Codon counts for pedinophyte plastomes. Marsupiomonadaceae sp. Cadiz excluded due to an incomplete plastome sequence available.
	Oistococcus okinawensis	Akinorimonas japonica YPF-701 (KY347917.1)	Resultomonas sp. Cadiz	Protoeuglena noctilucae (OY253692.1)	Marsupiomonas sp. NIES-1824 (KM462870.1)	Pedinomonas minor UTEX LB 1350 (NC_016733.1)	Chlorochytridion tuberculatum SAG 42.84 (NC_025530.1)	notes
AAA	1079	816	917	1339	960	1061	1299
AAC	280	335	378	226	313	359	277
AAG	113	208	144	107	239	112	139
AAU	717	472	481	910	531	558	789
ACA	585	505	567	523	352	351	369
ACC	73	77	33	68	237	116	113
ACG	76	124	73	103	206	85	105
ACU	550	400	475	421	316	640	596
AGA	117	115	95	209	180	91	179
AGC	96	115	54	63	99	119	90
AGG	30	21	4	22	84	5	8
AGU	310	243	297	301	222	267	299
AUA	62	17	5	358	105	5	82	perhaps an unassigned codon (in A. japonica, Resultomonas sp. Cadiz, and P. minor) or reassignmet in progress (to encode methionine), most strongly in O. okinawensis
AUC	114	184	218	223	473	174	202
AUG	361	403	390	387	449	399	423
AUU	1197	954	937	1088	820	1142	1297
CAA	851	661	675	704	671	807	830
CAC	113	225	215	58	180	209	152
CAG	100	140	96	82	177	93	67
CAU	261	129	111	298	266	164	272
CCA	500	375	431	364	361	492	458
CCC	44	42	21	29	103	32	43
CCG	63	67	64	66	95	94	80
CCU	289	287	233	305	301	233	257
CGA	254	199	123	189	192	132	205
CGC	60	91	59	54	85	88	100
CGG	39	29	1	21	51	6	24
CGU	545	500	643	411	452	695	586
CUA	206	191	227	213	415	151	146
CUC	29	24	20	31	86	18	41
CUG	49	58	31	38	84	48	28
CUU	480	284	323	309	324	286	354
GAA	965	776	910	962	834	940	1051
GAC	104	254	179	130	195	180	143
GAG	175	249	192	115	216	187	109
GAU	684	459	550	654	597	570	692
GCA	504	475	478	414	447	564	476
GCC	67	90	38	77	155	64	68
GCG	90	152	74	102	168	134	118
GCU	662	533	648	522	453	620	673
GGA	484	366	210	405	371	226	429
GGC	125	92	50	119	179	139	138
GGG	146	163	57	94	333	92	130
GGU	726	667	1009	687	524	913	773
GUA	479	552	489	488	444	549	536
GUC	43	50	32	59	134	39	52
GUG	52	85	50	71	184	64	56
GUU	688	554	664	536	454	686	695
UAA	65	64	60	68	59	73	73
UAC	97	217	214	118	202	230	131
UAG	8	8	11	7	13	6	6
UAU	490	330	322	512	377	366	527
UCA	391	270	437	273	173	266	492
UCC	78	86	40	99	306	97	73
UCG	93	125	89	111	110	108	132
UCU	487	400	437	497	400	568	396
UGA	2	0	0	0	3	1	2
UGC	34	28	6	13	34	31	33
UGG	294	276	259	268	289	297	326
UGU	159	129	137	159	135	128	156
UUA	1372	1201	1299	1350	926	1681	1694
UUC	243	399	430	200	468	408	320
UUG	125	161	93	166	178	76	90
UUU	846	613	550	1005	614	750	965
