# Supplementary material for: Expanded diversity of pedinophytes provides a window into the evolution of the genetic code in organelles
Source: PLoS Genet. 2025 Oct 22;21(10):e1011901. doi: 10.1371/journal.pgen.1011901 (PMC12574857; doi:10.1371/journal.pgen.1011901)
Supplement: S4 Table — (XLSX) [file pgen.1011901.s024.xlsx]

## Sheet: S4_Table
S4 Table. Codetta outputs for selected codons in pedinophyte plastomes.
	codon	inference	std code	diff?	N aligned	N used	logP(A)	logP(C)	logP(D)	logP(E)	logP(F)	logP(G)	logP(H)	logP(I)	logP(K)	logP(L)	logP(M)	logP(N)	logP(P)	logP(Q)	logP(R)	logP(S)	logP(T)	logP(V)	logP(W)	logP(Y)	logP(?)
Oistococcus okinawensis	AUA	?	I	?	13	13	-19.8082	-25.6014	-45.7630	-35.8350	-6.2931	-49.5380	-39.6847	-6.6540	-36.1094	-9.2676	-0.5485	-40.2522	-51.4288	-22.5650	-32.1068	-28.5215	-19.7172	-9.6518	-38.4265	-21.4183	-0.8701
	UUG	L	L	N	28	28	-91.3053	-86.9666	-148.2686	-135.1598	-63.2713	-148.4677	-116.2499	-50.1075	-116.3286	0.0000	-40.4985	-119.9545	-113.6467	-109.6088	-117.1042	-106.2297	-91.8479	-68.0496	-126.8168	-102.0246	-32.9057
	CGG	?	R	?	12	12	-37.5723	-27.1350	-43.9018	-29.7241	-52.4918	-37.8413	-30.4605	-46.2490	-10.8334	-40.3248	-32.8885	-35.6026	-45.4341	-24.1805	-0.0001	-32.0484	-32.6047	-40.8144	-50.5651	-40.1895	-9.1396
	UCC	S	S	N	15	15	-25.5329	-47.0751	-71.4143	-66.1413	-66.5648	-49.2147	-68.4496	-74.6309	-52.1290	-70.9073	-65.8221	-52.1535	-50.5965	-61.1794	-58.6169	0.0000	-36.8769	-67.1290	-93.1622	-76.6929	-19.5202
	ACC	T	T	N	23	23	-57.5303	-54.7934	-72.7379	-77.5649	-92.2883	-78.6218	-76.8799	-65.4771	-58.8796	-61.8358	-62.9485	-62.3736	-96.7330	-68.5513	-70.1483	-19.6714	0.0000	-54.5346	-108.1880	-80.9163	-25.3539
Akinorimonas japonica YPF-701	AUA	?	I	?	2	2	-5.2812	-8.1221	-7.0140	-6.6897	-0.6540	-12.0526	-8.6652	-7.7099	-10.3596	-3.9521	-2.2474	-10.0375	-10.6018	-5.1602	-10.4155	-10.1760	-9.2415	-8.1984	-3.1206	-2.2548	-1.6519
	UUG	L	L	N	64	64	-207.6876	-187.5933	-338.2692	-298.7141	-130.3663	-335.8428	-296.3353	-75.8381	-307.7111	0.0000	-101.5568	-296.2468	-306.6801	-263.1717	-297.2488	-234.1736	-206.0565	-108.0111	-288.8291	-212.9912	-65.4213
	CGG	R	R	N	10	10	-44.9604	-46.2419	-43.0935	-35.5000	-55.6937	-47.7863	-35.8368	-49.2678	-14.8511	-45.6256	-50.6576	-35.6359	-43.2929	-33.1748	0.0000	-40.0282	-37.4799	-49.9520	-51.8668	-46.0923	-19.0596
	UCC	S	S	N	22	22	-31.7368	-65.9939	-77.4669	-74.0954	-85.4122	-57.8799	-77.0904	-75.5539	-64.3044	-74.9331	-78.8778	-56.1265	-64.6367	-59.9115	-61.9474	0.0000	-40.2766	-57.4679	-106.2190	-82.1625	-18.2700
	ACC	T	T	N	26	26	-54.7008	-59.5040	-85.2563	-76.0695	-80.5672	-96.4251	-75.1465	-51.1804	-73.0197	-56.7035	-65.3130	-57.0664	-108.6690	-50.4406	-77.8397	-34.6820	0.0000	-49.0074	-112.1020	-85.3770	-28.0111
Resultomonas sp. Cadiz	AUA	?	I	?	1	1	-0.5162	-5.1089	-7.5054	-7.5285	-6.8251	-6.7457	-7.4080	-3.1123	-7.4830	-5.9617	-5.8458	-6.7042	-6.7982	-7.1692	-7.5756	-5.8042	-1.7141	-2.4904	-7.6902	-7.1874	-2.6337
	UUG	L	L	N	28	28	-66.8540	-80.8022	-121.4051	-113.7228	-36.0373	-128.3346	-101.0213	-18.6351	-98.4149	0.0000	-22.9041	-103.4016	-118.2693	-94.2925	-102.8918	-81.5457	-62.0445	-28.0930	-107.8141	-75.1122	-20.2139
	CGG	?	R	?	0	0	-3.0445	-3.0445	-3.0445	-3.0445	-3.0445	-3.0445	-3.0445	-3.0445	-3.0445	-3.0445	-3.0445	-3.0445	-3.0445	-3.0445	-3.0445	-3.0445	-3.0445	-3.0445	-3.0445	-3.0445	-3.0445
	UCC	?	S	?	7	7	-10.9724	-8.6076	-21.1195	-18.2635	-27.8599	-15.8891	-17.9105	-22.9218	-14.1910	-23.9109	-17.7289	-12.8858	-23.9672	-17.7862	-11.8814	-0.0048	-8.5539	-24.1458	-31.1377	-22.1197	-5.4220
	ACC	T	T	N	12	12	-28.7112	-38.5221	-57.1513	-53.7039	-47.9366	-49.9740	-47.3197	-40.3472	-47.3452	-48.9685	-40.9391	-50.5647	-50.3581	-51.0565	-46.8282	-24.6417	0.0000	-35.1926	-63.7478	-48.1503	-16.9556
Protoeuglena noctilucae	AUA	I	I	N	128	128	-331.6909	-347.1240	-616.4053	-538.6687	-311.9092	-601.7640	-568.7664	0.0000	-536.0765	-177.8124	-227.9802	-511.1686	-567.1814	-502.1675	-542.4427	-442.5331	-297.5258	-64.4994	-571.4054	-424.1737	-112.4144
	UUG	L	L	N	56	56	-147.7308	-154.4949	-261.6572	-246.9213	-128.3969	-258.7680	-194.8774	-73.6648	-200.2573	0.0000	-84.6113	-197.8649	-231.8611	-183.8559	-219.8716	-172.9832	-160.1376	-83.0540	-220.3717	-165.1567	-53.3131
	CGG	R	R	N	11	11	-26.3511	-46.9505	-31.2584	-27.1507	-41.7597	-44.3800	-33.5689	-40.1130	-9.8780	-47.9576	-42.8456	-29.9495	-32.9396	-22.6469	-0.0001	-28.6137	-25.6753	-45.2602	-57.2888	-48.7470	-11.3229
	UCC	S	S	N	43	43	-49.0401	-125.8132	-154.1831	-145.1750	-158.8280	-119.0606	-148.3566	-146.8731	-129.6868	-135.5237	-126.5666	-112.5727	-154.2563	-110.8280	-127.0022	0.0000	-66.5331	-130.9003	-180.6056	-150.7364	-37.9638
	ACC	T	T	N	23	23	-36.9719	-56.7474	-74.6899	-71.6992	-95.8824	-70.0622	-78.8392	-70.3672	-64.6516	-69.3658	-58.0167	-55.0348	-88.6127	-60.2283	-72.4636	-21.5831	0.0000	-61.0844	-108.4900	-83.2818	-26.3003
Marsupiomonadaceae sp. Cadiz	AUA	?	I	?	24	24	-46.8782	-57.3867	-93.5345	-84.2535	-52.0216	-102.1980	-74.6701	-0.0045	-92.7147	-21.3810	-32.0024	-79.3089	-101.2034	-76.6066	-91.2042	-54.3721	-41.3278	-5.4142	-94.5564	-68.3230	-14.9473
	UUG	L	L	N	55	55	-164.8911	-165.2376	-265.9658	-229.3156	-109.1888	-278.2953	-218.7335	-79.3962	-213.8863	0.0000	-95.3629	-228.0211	-249.2639	-200.4800	-224.4791	-186.7690	-162.9677	-105.2222	-231.6005	-177.1861	-55.3275
	CGG	?	R	?	7	7	-18.2818	-27.0722	-7.4956	-6.1642	-34.6449	-13.1117	-15.0264	-26.4123	-4.8765	-26.6878	-25.5758	-10.1563	-19.7374	-3.8650	-0.0325	-13.9510	-15.1551	-23.7095	-28.5151	-20.0874	-7.2512
	UCC	S	S	N	18	18	-29.0194	-57.8625	-53.6677	-65.8043	-75.1195	-33.9542	-59.7275	-69.6974	-55.0778	-73.8664	-66.8998	-35.3902	-69.2186	-56.7048	-63.6014	0.0000	-40.5323	-62.4295	-85.5993	-54.9995	-16.9499
	ACC	T	T	N	36	36	-89.1942	-126.1023	-117.0364	-104.4618	-150.9101	-126.1557	-116.2117	-91.5457	-104.5729	-116.0948	-109.2832	-80.2082	-134.2995	-97.4327	-105.5508	-54.2867	0.0000	-91.1412	-179.0612	-138.0709	-38.5798
Marsupiomonas sp. NIES-1824	AUA	I	I	N	26	26	-82.5868	-82.7350	-125.5902	-106.6534	-42.5793	-126.4230	-106.0098	0.0000	-110.3037	-25.1064	-31.3186	-93.6045	-119.4770	-89.3930	-119.9086	-93.5058	-71.5739	-15.1790	-118.5969	-88.4794 -23.2195
	UUG	L	L	N	56	56	-205.8187	-189.4227	-280.8830	-264.0972	-111.6693	-301.1393	-251.4966	-56.0273	-260.2158	0.0000	-83.8079	-263.9503	-282.7543	-231.8509	-237.1229	-228.6317	-179.2114	-98.6068	-261.6095	-212.5757	-58.1342
	CGG	R	R	N	21	21	-80.9350	-75.2141	-72.6276	-58.8990	-104.4776	-96.7664	-67.1207	-94.1221	-25.8689	-90.4537	-78.2956	-57.7888	-93.9841	-52.7556	0.0000	-67.7500	-67.9432	-96.1219	-97.4344	-79.5098	-35.4301
	UCC	S	S	N	135	130	-186.3263	-396.1791	-531.1141	-537.0583	-622.4441	-405.5756	-552.6591	-595.4044	-504.1212	-578.2902	-511.1875	-380.1318	-501.5385	-483.8683	-540.3354	0.0000	-288.2362	-465.4987	-684.8888	-590.2639	-173.2122
	ACC	T	T	N	106	106	-279.5516	-357.4452	-446.4934	-395.5121	-468.3700	-422.7405	-426.4717	-397.2327	-366.3250	-408.2655	-353.3381	-333.4819	-439.9618	-363.1237	-402.3226	-171.6970	0.0000	-329.1189	-563.3966	-437.2383	-141.2756
Pedimononas minor	AUA	?	I	?	0	0	-3.0445	-3.0445	-3.0445	-3.0445	-3.0445	-3.0445	-3.0445	-3.0445	-3.0445	-3.0445	-3.0445	-3.0445	-3.0445	-3.0445	-3.0445	-3.0445	-3.0445	-3.0445	-3.0445	-3.0445	-3.0445
	UUG	L	L	N	19	19	-61.5416	-47.4685	-95.4993	-88.6042	-24.8053	-89.0151	-81.9308	-16.2592	-79.9485	0.0000	-24.7159	-78.1736	-81.7210	-73.3990	-85.5819	-69.3837	-38.1055	-18.3803	-73.6576	-60.8382	-15.1492
	CGG	?	R	?	2	2	-8.2592	-6.0922	-3.9810	-1.7730	-11.1130	-8.8892	-0.4267	-11.0701	-4.9922	-10.5187	-9.5682	-3.7134	-8.6644	-3.0053	-6.9660	-5.0637	-6.5820	-10.2100	-10.9847	-9.2462	-2.7128
	UCC	S	S	N	33	33	-54.4719	-102.3290	-123.9379	-119.5881	-144.4414	-84.3476	-114.7554	-134.6634	-109.5750	-142.7492	-126.7373	-89.0226	-130.4642	-104.9098	-127.8448	0.0000	-70.2970	-117.3827	-170.9859	-131.5339	-33.4307
	ACC	T	T	N	48	48	-131.1127	-178.5388	-193.9430	-178.0768	-212.1496	-180.7810	-185.5652	-201.8479	-155.3520	-192.6673	-167.2428	-127.0316	-177.4375	-175.4275	-157.6013	-79.5887	0.0000	-161.1856	-256.2555	-190.5703	-69.8038
Chlorochytridion tuberculatum	AUA	I	I	N	17	17	-40.6920	-39.8807	-79.1477	-70.3443	-30.8167	-68.7866	-58.2027	0.0000	-65.7706	-12.9893	-18.5994	-65.1268	-70.3586	-61.5085	-62.9756	-51.3443	-36.1872	-15.7130	-60.6824	-35.2468	-16.2408
	UUG	L	L	N	19	19	-75.3124	-86.4600	-116.8609	-108.7382	-44.5310	-126.0581	-112.4640	-23.0146	-101.8022	0.0000	-42.3957	-113.0155	-107.6678	-94.7128	-105.4294	-107.6893	-78.8025	-49.3929	-100.7204	-88.0621	-26.5342
	CGG	R	R	N	7	7	-35.7829	-38.2689	-44.5145	-37.5890	-40.7433	-40.6992	-30.1147	-35.1032	-9.9423	-38.9118	-37.7147	-35.2397	-46.6695	-33.6985	-0.0000	-38.6300	-39.5554	-35.2329	-47.9535	-42.1867	-14.7768
	UCC	S	S	N	20	20	-16.4868	-33.3472	-62.6905	-77.6443	-74.4617	-53.1164	-68.9659	-67.9777	-75.9410	-62.6273	-63.9607	-54.4624	-64.5907	-61.1962	-70.7529	0.0000	-31.1635	-62.7925	-81.6744	-68.8721	-14.9532
	ACC	T	T	N	44	44	-120.0673	-135.9881	-192.8375	-181.4057	-191.7827	-184.4799	-181.7809	-176.0253	-167.0643	-188.2008	-176.0525	-147.4741	-174.3751	-160.6144	-170.5683	-83.0347	0.0000	-153.1542	-242.1984	-197.2023	-72.6476
