# Supplementary material for: Expanded diversity of pedinophytes provides a window into the evolution of the genetic code in organelles
Source: PLoS Genet. 2025 Oct 22;21(10):e1011901. doi: 10.1371/journal.pgen.1011901 (PMC12574857; doi:10.1371/journal.pgen.1011901)
Supplement: S5 Table — (XLSX) [file pgen.1011901.s025.xlsx]

## Sheet: S5_Table
S5 Table. Codetta outputs for selected codons in peDinoflagellate plastomes.
Lepidodinium chlorophorum	codon	inference	std code	diff?	N aligned	N used	logP(A)	logP(C)	logP(D)	logP(E)	logP(F)	logP(G)	logP(H)	logP(I)	logP(K)	logP(L)	logP(M)	logP(N)	logP(P)	logP(Q)	logP(R)	logP(S)	logP(T)	logP(V)	logP(W)	logP(Y)	logP(?)
	AUA	M	I	Y	135	130	-403.1313	-403.4337	-617.4003	-567.2146	-382.0516	-656.3035	-566.4189	-266.2223	-505.1667	-241.3704	0.0000	-514.5505	-622.6805	-458.3030	-554.7661	-470.8357	-346.3522	-285.2343	-599.8817	-476.0424	-134.8077
	AGA	A	R	Y	58	57	0.0000	-117.6207	-160.2713	-134.5179	-180.8974	-108.4221	-151.6499	-161.9060	-127.6518	-160.6714	-142.9565	-99.9471	-166.7581	-135.2639	-152.7863	-57.6295	-93.8706	-120.4946	-249.7350	-171.4835	-17.1767
	AGG	A	R	Y	11	11	-0.0000	-26.2735	-45.1917	-39.4879	-53.0787	-23.7129	-45.5090	-31.2118	-33.5955	-49.5766	-35.1488	-24.1984	-40.2775	-36.8343	-39.6028	-14.5887	-18.5982	-20.3933	-64.5653	-51.2331	-10.0932
	UUA	?	L	?	0	0	-3.0445	-3.0445	-3.0445	-3.0445	-3.0445	-3.0445	-3.0445	-3.0445	-3.0445	-3.0445	-3.0445	-3.0445	-3.0445	-3.0445	-3.0445	-3.0445	-3.0445	-3.0445	-3.0445	-3.0445	-3.0445
	UCA	?	S	?	0	0	-3.0445	-3.0445	-3.0445	-3.0445	-3.0445	-3.0445	-3.0445	-3.0445	-3.0445	-3.0445	-3.0445	-3.0445	-3.0445	-3.0445	-3.0445	-3.0445	-3.0445	-3.0445	-3.0445	-3.0445	-3.0445
Dinophyceae sp. MGD	AUA	M	I	Y	147	142	-406.1401	-444.8409	-703.9041	-638.3026	-450.0718	-686.9255	-591.7780	-335.3011	-576.8595	-256.0305	0.0000	-581.4958	-718.1650	-521.9824	-614.9847	-518.1683	-415.9806	-352.8181	-680.6958	-553.7316	-182.2544
	AGA	?	R	?	53	53	-9.5510	-115.9167	-73.4766	-41.2744	-135.7497	-71.5684	-116.8922	-124.1434	-41.2744	-119.7826	-98.3647	-20.6957	-132.1160	-45.3129	-81.3754	-2.7612	-22.3005	-97.5608	-200.0498	-110.2004	-0.0654
	AGG	?	R	?	11	11	-1.5426	-12.9506	-19.6089	-22.0902	-27.4468	-19.4661	-27.4121	-16.3707	-21.9465	-22.2832	-13.4417	-15.3848	-17.3463	-19.9314	-26.1192	-12.8992	-8.1058	-15.7325	-43.6457	-29.0487 -0.2410
	UUA	?	L	?	0	0	-3.0445	-3.0445	-3.0445	-3.0445	-3.0445	-3.0445	-3.0445	-3.0445	-3.0445	-3.0445	-3.0445	-3.0445	-3.0445	-3.0445	-3.0445	-3.0445	-3.0445	-3.0445	-3.0445	-3.0445	-3.0445
	UCA	?	S	?	0	0	-3.0445	-3.0445	-3.0445	-3.0445	-3.0445	-3.0445	-3.0445	-3.0445	-3.0445	-3.0445	-3.0445	-3.0445	-3.0445	-3.0445	-3.0445	-3.0445	-3.0445	-3.0445	-3.0445	-3.0445	-3.0445
Dinophyceae sp. TGD	AUA	M	I	Y	142	140	-404.1852	-454.8875	-656.5797	-601.2968	-428.9091	-703.3726	-568.8678	-290.5713	-519.7089	-242.3445	0.0000	-550.0428	-673.8419	-481.7393	-584.5455	-478.5038	-369.6633	-310.2754	-649.1549	-522.6011	-156.6475
	AGA	?	R	?	58	58	-0.1331	-108.4902	-111.8556	-65.2629	-172.2733	-64.7972	-117.0603	-130.8842	-81.1733	-141.3410	-124.4085	-76.8246	-150.4941	-75.2390	-104.6929	-36.7144	-65.7199	-90.8273	-225.6433	-157.8129	-2.0827
	AGG	?	R	?	12	12	-12.1250	-19.0151	-25.0196	-19.8760	-49.9148	-16.3713	-27.9942	-23.9292	-14.2132	-21.3163	-24.8273	-18.6930	-46.5629	-14.6066	-24.3047	-7.7874	-19.8212	-26.3421	-57.9524	-27.6332 -0.0004
	UUA	?	L	?	0	0	-3.0445	-3.0445	-3.0445	-3.0445	-3.0445	-3.0445	-3.0445	-3.0445	-3.0445	-3.0445	-3.0445	-3.0445	-3.0445	-3.0445	-3.0445	-3.0445	-3.0445	-3.0445	-3.0445	-3.0445	-3.0445
	UCA	?	S	?	0	0	-3.0445	-3.0445	-3.0445	-3.0445	-3.0445	-3.0445	-3.0445	-3.0445	-3.0445	-3.0445	-3.0445	-3.0445	-3.0445	-3.0445	-3.0445	-3.0445	-3.0445	-3.0445	-3.0445	-3.0445	-3.0445
