# Supplementary material for: Expanded diversity of pedinophytes provides a window into the evolution of the genetic code in organelles
Source: PLoS Genet. 2025 Oct 22;21(10):e1011901. doi: 10.1371/journal.pgen.1011901 (PMC12574857; doi:10.1371/journal.pgen.1011901)
Supplement: S6 Table — Be aware that the numbers may not be completely accurate due to regions of the genome where the possible effect of RNA editing to the mature mRNA sequences could not be checked due to lack of coverage in transcriptome data. (XLSX) [file pgen.1011901.s026.xlsx]

## Sheet: S6_Table
S6 Table. Codon counts for peDinoflagellate plastomes. Be aware that the numbers may not be completely accurate due to regions of the genome where the possible effect of RNA editing to the mature mRNA sequences could not be checked due to lack of coverage in transcriptome data.
	Lepidodinium chlorophorum	Dinophyceae sp. MGD	Dinophyceae sp. TGD
AAA	765	913	686
AAC	226	224	179
AAG	141	251	237
AAU	521	546	568
ACA	401	279	294
ACC	72	97	63
ACG	103	69	107
ACU	288	480	427
AGA	239	289	263	reassigned as an alanine (much less likley glycine) codon
AGC	83	104	44
AGG	50	74	72	reassigned as an alanine (much less likley glycine) codon
AGU	192	272	321
AUA	418	397	395	reassigned as a methionine codon
AUC	190	237	149
AUG	225	217	191
AUU	794	810	880
CAA	495	602	534
CAC	95	92	64
CAG	95	170	145
CAU	243	254	278
CCA	224	290	380
CCC	47	63	36
CCG	69	53	74
CCU	270	352	244
CGA	296	494	374
CGC	97	70	61
CGG	48	79	87
CGU	279	314	492
CUA	294	554	425
CUC	99	80	87
CUG	110	115	108
CUU	423	486	469
GAA	550	658	625
GAC	116	137	97
GAG	113	207	204
GAU	382	480	502
GCA	360	390	406
GCC	66	88	63
GCG	95	60	113
GCU	300	514	382
GGA	459	503	481
GGC	73	82	95
GGG	74	130	97
GGU	365	456	513
GUA	328	406	397
GUC	85	97	90
GUG	116	81	59
GUU	444	507	640
UAA	30	18	21
UAC	131	152	120
UAG	8	5	4
UAU	373	401	440
UCA	6	10	11	reassigned as a termination codon
UCC	99	100	74
UCG	237	223	269
UCU	404	556	524
UGA	0	3	2
UGC	48	45	24
UGG	253	303	319
UGU	126	126	186
UUA	20	33	32	reassigned as a termination codon
UUC	158	256	228
UUG	553	630	697
UUU	852	886	975
