# Supplementary material for: Expanded diversity of pedinophytes provides a window into the evolution of the genetic code in organelles
Source: PLoS Genet. 2025 Oct 22;21(10):e1011901. doi: 10.1371/journal.pgen.1011901 (PMC12574857; doi:10.1371/journal.pgen.1011901)
Supplement: S8 Table — (XLSX) [file pgen.1011901.s028.xlsx]

## Sheet: S8_Table
S8 Table. tRNAs genes identified in pedinophyte mitogenomes.
	Oistococcus okinawensis	Akinorimonas japonica YPF-701	Resultomonas sp. Cadiz	Marsupiomonadaceae sp. Cadiz	Protoeuglena noctilucae (OY253691.1)	Marsupiomonas sp. NIES-1824 (MN782006.1)	Pedinomonas minor UTEX LB 1350 (NC_000892.1)	Pedinomonadales sp. IMGM330002762
trnA(ugc)	+	+	+	+	+	+	-	-
trnC(gca)	+	+	+	+	+	+	+	+
trnD(guc)	+	+	+	+	+	+	-	-
trnE(uuc)	+	+	+	+	+	+	+	+
trnF(gaa)	+	+	+	+	+	+	+	+
trnG(ucc)	+	+	+	+	+	+	-	-
trnH(gug)	+	+	+	+	+	+	+	+
trnI(gau)	-	-	-	+	+	+	-	-
trnK(uuu)	+	+	+	+	+	+	-	-
trnL(caa)	-	-	-	-	-	-	+	+
trnL(uag)	+	+	+	+	+	+	-	-
trnMf(cau)	+	+	+	+	+	+	-	-
trnM(cau)	+	+	+	+	-	-	-	-
trnN(guu)	+	+	+	+	+	+	-	-
trnP(ugg)	+	+	+	+	+	+	-	-
trnQ(uug)	+	+	+	+	+	+	+	+
trnR(ucg)	-	-	+	-	-	-	-	-
trnR(ucu)*	+	+	+	+	+	+	-	-
trnS(gcu)	+	+	+	+	+	+	-	-
trnS(uga)	+	+	+	+	+	+	-	-
trnV(uac)	+	+	+	+	+	+	-	-
trnW(cca)	-	+	+	+	+	+	-	-
trnW(uca)	+	-	-	-	-	-	+	+
trnY(gua)	+	+	+	+	+	+	+	+
*This is a non-standard tRNA that mediates AGA recognition from Arg to Ala
