# Supplementary material for: Expanded diversity of pedinophytes provides a window into the evolution of the genetic code in organelles
Source: PLoS Genet. 2025 Oct 22;21(10):e1011901. doi: 10.1371/journal.pgen.1011901 (PMC12574857; doi:10.1371/journal.pgen.1011901)
Supplement: S9 Table — (XLSX) [file pgen.1011901.s029.xlsx]

## Sheet: S9_Table
S9 Table. Codetta outputs for selected codons in pedinophyte mitogenomes.
	codon	inference	std code	diff?	N aligned	N used	logP(A)	logP(C)	logP(D)	logP(E)	logP(F)	logP(G)	logP(H)	logP(I)	logP(K)	logP(L)	logP(M)	logP(N)	logP(P)	logP(Q)	logP(R)	logP(S)	logP(T)	logP(V)	logP(W)	logP(Y)	logP(?)
Oistococcus okinawensis	AUA	M	I	Y	32	32	-73.9729	-99.2633	-132.6595	-127.1930	-70.1635	-97.9148	-122.9662	-43.9336	-109.6797	-34.7486	0.0000	-114.1501	-130.8113	-100.7997	-120.6957	-80.9178	-64.0261	-41.0047	-100.5564	-99.6031	-32.4309
	AGA	A	R	Y	70	69	0.0000	-112.8692	-180.3059	-167.4326	-132.6635	-88.8654	-179.2251	-108.3170	-168.2310	-89.6222	-97.3661	-111.2213	-216.6542	-125.8432	-166.7889	-42.4854	-67.2823	-81.1690	-198.9721	-158.9461	-13.7161
	AGG	?	R	?	4	4	-3.1146	-9.5985	-11.9993	-9.9863	-10.3757	-7.2383	-6.0465	-5.2425	-7.9072	-4.2360	-3.8057	-4.8565	-14.9620	-4.1921	-9.9378	-0.1854	-3.8618	-5.4513	-11.7008	-12.8370	-3.4749
	UGA	W	*	Y	28	27	-131.7239	-134.2227	-170.8482	-162.8181	-90.4539	-122.4062	-135.9817	-132.8714	-160.5416	-119.9529	-139.5776	-160.2601	-162.3355	-138.8161	-157.3124	-147.0837	-141.4369	-127.4837	0.0000	-87.6217	-64.6956
	UUA	?	L	?	0	0	-3.0445	-3.0445	-3.0445	-3.0445	-3.0445	-3.0445	-3.0445	-3.0445	-3.0445	-3.0445	-3.0445	-3.0445	-3.0445	-3.0445	-3.0445	-3.0445	-3.0445	-3.0445	-3.0445	-3.0445	-3.0445
	UUG	?	L	?	0	0	-3.0445	-3.0445	-3.0445	-3.0445	-3.0445	-3.0445	-3.0445	-3.0445	-3.0445	-3.0445	-3.0445	-3.0445	-3.0445	-3.0445	-3.0445	-3.0445	-3.0445	-3.0445	-3.0445	-3.0445	-3.0445
Akinorimonas japonica YPF-701	AUA	?	I	?	0	0	-3.0445	-3.0445	-3.0445	-3.0445	-3.0445	-3.0445	-3.0445	-3.0445	-3.0445	-3.0445	-3.0445	-3.0445	-3.0445	-3.0445	-3.0445	-3.0445	-3.0445	-3.0445	-3.0445	-3.0445	-3.0445
	AGA	A	R	Y	58	56	-0.0000	-84.8593	-147.8609	-125.8175	-101.0161	-71.0219	-143.4369	-92.0874	-122.9555	-91.7457	-69.2937	-97.3420	-161.4313	-113.0785	-123.0988	-18.6943	-41.0273	-64.3637	-177.4552	-124.7612	-10.4370
	AGG	?	R	?	10	10	-0.9221	-14.0652	-28.6905	-24.7620	-21.6487	-7.9063	-20.4653	-23.8112	-27.4810	-15.4120	-24.6535	-16.7454	-36.2858	-20.7835	-27.7973	-0.5225	-10.9144	-17.6374	-34.6013	-23.6359	-4.7227
	UUA	?	L	?	0	0	-3.0445	-3.0445	-3.0445	-3.0445	-3.0445	-3.0445	-3.0445	-3.0445	-3.0445	-3.0445	-3.0445	-3.0445	-3.0445	-3.0445	-3.0445	-3.0445	-3.0445	-3.0445	-3.0445	-3.0445	-3.0445
	UUG	?	L	?	0	0	-3.0445	-3.0445	-3.0445	-3.0445	-3.0445	-3.0445	-3.0445	-3.0445	-3.0445	-3.0445	-3.0445	-3.0445	-3.0445	-3.0445	-3.0445	-3.0445	-3.0445	-3.0445	-3.0445	-3.0445	-3.0445
Resultomonas sp. Cadiz	AUA	?	I	?	0	0	-3.0445	-3.0445	-3.0445	-3.0445	-3.0445	-3.0445	-3.0445	-3.0445	-3.0445	-3.0445	-3.0445	-3.0445	-3.0445	-3.0445	-3.0445	-3.0445	-3.0445	-3.0445	-3.0445	-3.0445	-3.0445
	AGA	A	R	Y	48	48	-0.0000	-68.5628	-135.3612	-135.5754	-98.7901	-67.3073	-139.5672	-82.4306	-109.8175	-74.6964	-50.6261	-92.8788	-145.4592	-114.3043	-108.7294	-21.0987	-48.9848	-61.1703	-140.6341	-94.2415	-10.9457
	AGG	?	R	?	34	34	-11.6859	-37.4008	-67.2113	-56.9919	-48.8222	-47.4242	-59.8958	-31.4802	-53.0233	-31.9991	-39.8909	-43.8870	-71.2927	-46.8282	-53.4983	-12.4770	-8.0587	-26.4976	-105.0862	-59.5708	-0.0003
	UUA	?	L	?	0	0	-3.0445	-3.0445	-3.0445	-3.0445	-3.0445	-3.0445	-3.0445	-3.0445	-3.0445	-3.0445	-3.0445	-3.0445	-3.0445	-3.0445	-3.0445	-3.0445	-3.0445	-3.0445	-3.0445	-3.0445	-3.0445
	UUG	?	L	?	0	0	-3.0445	-3.0445	-3.0445	-3.0445	-3.0445	-3.0445	-3.0445	-3.0445	-3.0445	-3.0445	-3.0445	-3.0445	-3.0445	-3.0445	-3.0445	-3.0445	-3.0445	-3.0445	-3.0445	-3.0445	-3.0445
Marsupiomonadaceae sp. Cadiz	AUA	?	I	?	0	0	-3.0445	-3.0445	-3.0445	-3.0445	-3.0445	-3.0445	-3.0445	-3.0445	-3.0445	-3.0445	-3.0445	-3.0445	-3.0445	-3.0445	-3.0445	-3.0445	-3.0445	-3.0445	-3.0445	-3.0445	-3.0445
	AGA	A	R	Y	82	82	0.0000	-130.5202	-204.0092	-179.9125	-181.5406	-99.9177	-223.9036	-143.5690	-185.4532	-121.1021	-126.8196	-146.7775	-207.2598	-140.4285	-182.7227	-40.8246	-61.9877	-105.5701	-255.8749	-179.7708	-25.3405
	AGG	?	R	?	8	8	-0.5976	-9.6952	-17.7490	-15.7691	-12.0391	-9.2544	-19.7849	-15.5244	-14.5640	-18.2280	-12.3889	-11.5737	-12.8038	-16.3004	-15.5946	-0.9746	-3.4758	-8.5073	-24.2536	-19.7704	-3.1885
	UUA	?	L	?	0	0	-3.0445	-3.0445	-3.0445	-3.0445	-3.0445	-3.0445	-3.0445	-3.0445	-3.0445	-3.0445	-3.0445	-3.0445	-3.0445	-3.0445	-3.0445	-3.0445	-3.0445	-3.0445	-3.0445	-3.0445	-3.0445
	UUG	?	L	?	0	0	-3.0445	-3.0445	-3.0445	-3.0445	-3.0445	-3.0445	-3.0445	-3.0445	-3.0445	-3.0445	-3.0445	-3.0445	-3.0445	-3.0445	-3.0445	-3.0445	-3.0445	-3.0445	-3.0445	-3.0445	-3.0445
Protoeuglena noctilucae	AUA	?	I	?	2	2	-7.5943	-5.6656	-7.7068	-7.6894	-7.9804	-8.6605	-8.0652	-4.5869	-7.3684	-5.5224	-0.2032	-7.7365	-8.2730	-7.2673	-4.5333	-7.9761	-4.5643	-4.5153	-8.8519	-7.8413	-2.0478
	AGA	A	R	Y	104	103	-0.0001	-112.8840	-256.5695	-219.6329	-186.9763	-130.2589	-282.6821	-143.0267	-212.7150	-129.9376	-141.6656	-169.5372	-244.2491	-168.5190	-216.0735	-38.9030	-53.5681	-105.5743	-306.2204	-225.0789	-9.7877
	AGG	?	R	?	9	9	-0.0427	-11.7444	-26.0565	-23.6390	-15.8377	-14.7400	-26.0979	-11.5740	-21.8086	-7.8798	-9.7393	-23.8706	-31.3155	-20.8326	-20.6792	-3.9377	-4.8122	-11.1540	-20.3114	-27.0056	-4.2883
	UUA	?	L	?	0	0	-3.0445	-3.0445	-3.0445	-3.0445	-3.0445	-3.0445	-3.0445	-3.0445	-3.0445	-3.0445	-3.0445	-3.0445	-3.0445	-3.0445	-3.0445	-3.0445	-3.0445	-3.0445	-3.0445	-3.0445	-3.0445
	UUG	?	L	?	0	0	-3.0445	-3.0445	-3.0445	-3.0445	-3.0445	-3.0445	-3.0445	-3.0445	-3.0445	-3.0445	-3.0445	-3.0445	-3.0445	-3.0445	-3.0445	-3.0445	-3.0445	-3.0445	-3.0445	-3.0445	-3.0445
Marsupiomonas sp. NIES-1824	AUA	?	I	?	0	0	-3.0445	-3.0445	-3.0445	-3.0445	-3.0445	-3.0445	-3.0445	-3.0445	-3.0445	-3.0445	-3.0445	-3.0445	-3.0445	-3.0445	-3.0445	-3.0445	-3.0445	-3.0445	-3.0445	-3.0445	-3.0445
	AGA	A	R	Y	86	86	0.0000	-115.4344	-241.7893	-196.3639	-193.1395	-114.7080	-247.7282	-107.8217	-192.2746	-113.3262	-113.5745	-153.8983	-221.0303	-161.6942	-201.2097	-56.7422	-52.4575	-83.7833	-288.7010	-211.7006	-25.8016
	AGG	?	R	?	26	26	-9.8745	-33.8771	-29.0029	-22.1089	-40.4178	-24.7918	-44.4482	-45.7193	-22.5835	-36.3778	-39.0809	-20.1991	-36.8449	-20.4606	-29.2919	-3.9527	-7.3780	-30.7677	-62.5070	-41.6355	-0.0201
	UUA	?	L	?	0	0	-3.0445	-3.0445	-3.0445	-3.0445	-3.0445	-3.0445	-3.0445	-3.0445	-3.0445	-3.0445	-3.0445	-3.0445	-3.0445	-3.0445	-3.0445	-3.0445	-3.0445	-3.0445	-3.0445	-3.0445	-3.0445
	UUG	?	L	?	0	0	-3.0445	-3.0445	-3.0445	-3.0445	-3.0445	-3.0445	-3.0445	-3.0445	-3.0445	-3.0445	-3.0445	-3.0445	-3.0445	-3.0445	-3.0445	-3.0445	-3.0445	-3.0445	-3.0445	-3.0445	-3.0445
Pedinomonas minor	AUA	M	I	Y	59	59	-71.2056	-132.4628	-197.9778	-161.6118	-86.4803	-158.1682	-194.4733	-23.1808	-169.2214	-29.5404	0.0000	-159.9547	-202.7177	-134.3394	-194.6276	-91.1998	-56.1838	-31.8786	-190.3035	-140.3351	-22.3384
	AGA	R	R	N	20	20	-78.8852	-98.5823	-91.5075	-69.2690	-104.7980	-95.4445	-70.8243	-103.3378	-46.3791	-93.0352	-79.5559	-70.2212	-114.9219	-60.5240	0.0000	-80.7658	-84.0430	-99.2088	-93.0365	-92.1135	-48.2038
	AGG	?	R	?	2	2	-12.7480	-10.7133	-14.5018	-14.6714	-14.0776	-11.4440	-14.8474	-12.2494	-14.4759	-10.7838	-11.9819	-12.9207	-10.4953	-11.8420	-0.0791	-16.2822	-13.8864	-11.9271	-16.0498	-13.7121	-2.5773
	UGA	W	*	Y	31	30	-135.9124	-125.3150	-175.9686	-169.3867	-85.3701	-131.4853	-145.1655	-120.5250	-166.6421	-110.2143	-136.4090	-167.5035	-159.7063	-147.1503	-178.1692	-157.2101	-150.2543	-127.4844	0.0000	-84.4518	-60.7342
	UUA	L	L	N	190	186	-300.6622	-416.4862	-717.4218	-651.6460	-240.7185	-588.2725	-642.6730	-113.0244	-657.2201	0.0000	-132.0586	-577.3710	-691.8969	-532.2377	-664.5481	-471.1711	-287.9365	-138.1958	-606.9419	-484.6371	-94.6499
	UUG	L	L	N	30	28	-53.7121	-65.5961	-115.3879	-112.1817	-39.4808	-98.6754	-109.6017	-29.0984	-100.9436	0.0000	-35.2120	-92.5457	-104.0791	-85.0660	-107.6296	-87.1316	-49.0178	-27.6133	-80.4826	-76.4234	-18.9759
