# Supplementary material for: Expanded diversity of pedinophytes provides a window into the evolution of the genetic code in organelles
Source: PLoS Genet. 2025 Oct 22;21(10):e1011901. doi: 10.1371/journal.pgen.1011901 (PMC12574857; doi:10.1371/journal.pgen.1011901)
Supplement: S10 Table — (XLSX) [file pgen.1011901.s030.xlsx]

## Sheet: S10_Table
S10 Table. Codon counts for pedinophyte mitogenomes.
	Resultomonadaceae			Marsupiomonadaceae			Pedinomonadales		notes
	Oistococcus okinawensis	Akinorimonas japonica YPF-701	Resultomonas sp. Cadiz	Marsupiomonadaceae sp. Cadiz	Protoeuglena noctilucae (OY253691.1)	Marsupiomonas sp. NIES-1824 (MN782006.1)	Pedinomonas minor UTEX LB 1350 (NC_000892.1)	Pedinomonadales sp. IMGM330002762
AAA	203	88	67	113	407	81	79	73
AAC	49	46	54	41	74	30	20	17
AAG	77	25	68	19	136	39	6	3
AAU	129	32	41	71	209	33	149	155
ACA	92	52	17	118	101	7	27	53
ACC	72	44	121	66	128	115	6	9
ACG	25	105	35	31	77	146	0	0
ACU	106	22	35	119	206	11	106	84
AGA	404	315	195	241	472	289	35	28	reassigned as an alanine codon in Marsupiomonadales
AGC	53	28	45	24	70	46	7	5
AGG	43	60	145	22	111	117	2	1	reassigned as an alanine codon in Marsupiomonadales
AGU	77	89	109	107	123	74	98	109
AUA	87	4	1	1	27	2	115	140	reassigned as a methionine codon in Pedinomonadales and at least some Marsupiomonadales (certainly O. okinawensis)
AUC	72	24	70	32	76	25	13	5
AUG	77	188	147	185	220	143	52	52
AUU	301	155	134	239	351	165	280	260
CAA	164	125	72	88	236	101	49	59
CAC	22	44	44	72	54	28	3	3
CAG	29	19	37	14	56	35	4	3
CAU	125	48	43	54	143	71	44	47
CCA	67	66	46	99	120	35	11	25
CCC	40	29	44	20	44	58	7	4
CCG	21	48	39	18	48	57	0	3
CCU	103	47	52	82	160	84	71	54
CGA	52	35	59	19	163	76	2	2
CGC	12	26	8	10	31	19	1	0
CGG	45	19	41	0	41	36	0	0
CGU	10	102	32	121	90	37	18	30
CUA	109	93	113	169	268	93	13	16
CUC	155	55	94	50	141	92	6	1
CUG	115	178	165	49	185	235	0	0
CUU	322	223	253	355	410	246	63	37
GAA	118	117	86	109	274	117	58	52
GAC	43	25	27	28	48	12	3	4
GAG	43	46	53	24	97	44	11	8
GAU	92	72	76	76	151	77	76	78
GCA	63	180	65	163	96	65	23	57
GCC	53	76	99	25	87	85	8	7
GCG	34	119	72	36	56	115	0	9
GCU	109	72	73	115	189	67	127	81
GGA	173	335	206	261	285	162	48	45
GGC	45	4	12	3	45	41	2	1
GGG	58	66	101	33	83	130	7	20
GGU	58	18	141	66	123	47	135	120
GUA	55	184	94	171	169	43	63	79
GUC	120	77	117	52	66	40	11	6
GUG	53	166	149	48	117	230	3	6
GUU	130	70	110	164	170	56	176	149
UAA	7	14	2	9	12	12	11	10
UAC	29	38	59	51	69	17	20	12
UAG	6	2	0	6	4	3	0	1
UAU	164	104	82	160	198	121	149	146
UCA	38	26	37	90	112	10	53	63
UCC	78	36	50	22	69	73	9	11
UCG	29	60	50	24	84	71	8	4
UCU	157	50	47	86	212	35	122	95
UGA	131	0	0	0	1	2	62	66	reassigned as a tryptophan codon in Pedinomonadales and O. okinawensis
UGC	35	8	16	7	14	4	2	1
UGG	27	157	148	101	161	108	2	3
UGU	73	63	45	56	65	36	23	26
UUA	6	1	14	1	7	0	411	471	reassigned as a termination codon in Marsupiomonadales
UUC	74	73	128	69	116	80	22	22
UUG	5	2	1	2	2	0	84	54	reassigned as a termination codon in Marsupiomonadales
UUU	304	234	125	233	504	221	450	374
